# Supplementary material for: The Impact of Storage Conditions on Peanut Seed Quality, Growth, and Yield
Source: Plants (Basel). 2025 Sep 23;14(19):2944. doi: 10.3390/plants14192944 (PMC12526394; doi:10.3390/plants14192944)
Supplement: Supplementary file 1 [file plants-14-02944-s001.zip]

Archive with 1 entries (1 files):
- plants-3842725-supplementary.pdf
